# Supplementary material for: Traditional Indigenous medicine in North America: A scoping review
Source: PLoS One. 2020 Aug 13;15(8):e0237531. doi: 10.1371/journal.pone.0237531 (PMC7425891; doi:10.1371/journal.pone.0237531)
Supplement: S2 Table — (XLSX) [file pone.0237531.s003.xlsx]

## Sheet: Sheet1
S2 Table. Traditional Indigenous medicine in North America article database
Topic Area	Article Title	Year of Publication	Author(s)	Journal/Organizational Name	Volume-Edition-Pages	Canadian or US
Traditional Medicine-General	Access to traditional medicine in a western canadian city	1990	J. B. Waldram	Medical Anthropology	12, 3, 325-48	Canadian
Traditional Medicine-General	An Overview Of Traditional Knowledge and Medicine and Public Health in Canada	2008	Not specified	National Aboriginal Health Organization	N/A	Canadian
Traditional Medicine-General	Being healed by an indigenous traditional healer: sacred healing stories of Native Americans. Part II	2005	R. Struthers, V.S. Eschiti	Complementary Therapies in Clinical Practice	11, 78–86	US
Traditional Medicine-General	The Haudenosaunee Code of Behaviour For Traditional Medicine Healers	1996	M. Kanentakeron Mitchell	National Aboriginal Health Organization	N/A	Canadian
Traditional Medicine-General	Crystalizing the Role of Traditional Healing in an Urban Native American Health Centre	2014	J. F. Moghaddam, S. L. Momper, T. W. Fong	Community Mental Health Journal	51:305-314	Canadian
Traditional Medicine-General	A Mi'kmaq First Nation cosmology: Investigating the practice of contemporary aboriginal traditional medicine in dialogue with counselling—Toward an indigenous therapeutics.	2010	Bowers R.	Asia Pacific Journal of Counselling and Psychotherapy	Vol 1(2),111-124	Canadian
Traditional Medicine-General	Traditional Healing Circle of Elders Elsipogtog First Nation September 19th, 2007	2007	N/A	First Nations Centre @ NAHO	N/A	Canadian
Traditional Medicine-General	Understanding Chronic Desease and the Role for Traditional Approaches in Aboriginal Communities	2013	L. Earle	Nattional Collaborating Centre for Aboriginal Health	N/A	Canadian
Traditional Medicine-General	Geographical Access and the Substitution of Traditional Healing for Biomedical Services in Two American Indian Tribes	2012	J. C. Fortney, C. E. Kaufman, D. Pollio, J. Beals, C. Edlund, D. K. Novins, PSUPERPFP Team	Med Care	50(10): 877-884	US
Traditional Medicine-General	Ignorant of Any Rational Method- European Assessments of Indigenous Healing Practices in the North American Arctic	1992	W. J. Vanast	Can Bull Med Hist.	9(1), 57-69	US
Traditional Medicine-General	Impact of Indigenous Healing and Seeking Safety on Intergenerational Trauma and Substance Use in an Aboriginal Sample	2016	T. N. Marsh, N. L. Young, S. Cote-Meek, L. M. Najavits, P. Toulouse	Journal of Addiction Research & Therapy	7:3, 1000284	US
Traditional Medicine-General	Indigenous Healing and Seeking Safety: A Blended Implementation Project for Intergenerational Trauma and Substance Use Disorders	2016	T. N. Marsh, S. Cote-Meek, N. L. Young, L. M. Najavits, P. Toulouse	The International Indigenous Policy Journal	7, 2, 3	Canadian
Traditional Medicine-General	Indigenous Native American Healing Traditions	2010	M. Koithan, C. Farrell	The Journal for Nurse Practitioners	6, 6	US
Traditional Medicine-General	Integrating mainstream mental health approaches and traditional aboriginal healing practices-pg 22	2014	W. A. Din, S. Swanto, S. J. Bidin, K. V. Ramani, M. Rojas, T. Stubley, M.Otaki, K. Kwon, M. A. G. Ofafa, B. P. Kibas, T. F. N. Thoruva, A. Villar	Advances in Social Sciences Reasearch Journal	1, 1	Canadian
Traditional Medicine-General	Lakota Health and Healing	2008	R. A. Bucko, S. Iron Cloud	Southern Medical Journal	101, 6, 596-8	US
Traditional Medicine-General	Metis Health and Healing	2008	N/A	National Aboriginal Health Organization	N/A	Canadian
Traditional Medicine-General	Mind body emotions and spirit: reaching the ancestors for healing	2008	G. McCabe	Counselling Psychology Quarterly	21, 2, 143-152	Canadian
Traditional Medicine-General	Narratives of exceptional survivors who work with aboriginal healers	2008	L. Mehl-Madrona	The Journal of Alternative and Complementary Medicine	14, 5, 497-504	US
Traditional Medicine-General	Native American Healing Traditions	2006	T. A. A. Portman, M. T. Garrett	International Journal of Disability, Development and Education	53, 4, 453-469	US
Traditional Medicine-General	Native American Health-traditional healing and culturally competent health care internet resources	2006	D. Carlock	Medical Reference Service Quarterly	25, 3, 67-76	US
Traditional Medicine-General	Native American medicine and cardiovascular disease	2007	E. Nauman	Cardiology in Review	15, 1	US
Traditional Medicine-General	Native American Healing: A License to Practise?	2013	K. Cohen	Explore	9, 4	US
Traditional Medicine-General	Native Americans: Traditional Healing	2007	B. Broome, R. Broome	Urologic Nursing	27, 2	US
Traditional Medicine-General	Native Healing in Alaska—Report From Serpentine Hot Springs	1983	P. A. Book, M. Dixon, S. Kirschner	The Western Journal of Midicine	139, 6	US
Traditional Medicine-General	Native healing in Puget Sound	1992	J. Miller	Caduceus	8, 3, 1-15	US
Traditional Medicine-General	Native healing traditions must be protected and preserved for future generations	1995	M. Borins	Canadian Medical Association Journal	153, 9	Canadian
Traditional Medicine-General	Native therapies for behavioral disorders	1980	J. A. Haycox	Current Psychiatric Therapies	19, 61-5	US
Traditional Medicine-General	Navajo Indian medicine: implications for healing	1980	J. L. Coulehan	The Journal of Family Practice	10, 1, 55-61	US
Traditional Medicine-General	Nonshamanic Native American Healing	2014	J. S. Bernstein	Psychological Perspectives	57, 2	US
Traditional Medicine-General	NWT report urges recognition for aboriginal healers	2000	N/A	Journal of Applied Meteorology and Climatology	162, 13	US
Traditional Medicine-General	Relationships between level of spiritual transformation and medical outcome	2013	B. Mainguy, M. V. Pickren, L. Mehl-Madrona	Advances	27, 1	US
Traditional Medicine-General	Revisiting the Navajo way - Lessons for contemporary healing	2003	G. W. Schneider, M. J. DeHaven	Perspectives in Biology and Medicine	46, 3	US
Traditional Medicine-General	See-non-ty-a, An Iowa Medicine Man	2009	T. B. Cole	Journal of the American Medical Association	301, 19	US
Traditional Medicine-General	Similarities and Differences Between Yoruba Traditional Healers (YTH) and Native American and Canadian Healers (NACH)	2016	M. Olufunmilayo Adekson	Journal of Religion and Health	55, 1717-1728	Canadian/US
Traditional Medicine-General	Strong medicine Healing from the inside out	2010	E. Szpara	Nursing Centre	N/A	US
Traditional Medicine-General	The artistry and ability of traditional women healers	2003	R. Struthers	Health Care for Women International	24, 340-354	US
Traditional Medicine-General	The medicine men and other articles - JAMA	1991	C. Avery, J. Henderson, V. E. De Loach, S. Seifer, J. D. Rootenberg, V. E. Chee	Journal of the American Medical Association	265, 17	US
Traditional Medicine-General	The native american healing experience	2008	D. Coyhis, R. Simonelli	Substance, Use & Misuse	43, 1927-1949	US
Traditional Medicine-General	Traditional healing methods with first nation women in group counselling	2000	C. L. Heilbron, M. A. J. Guttman	Canadian Journal of Counselling	34, 1	Canadian
Traditional Medicine-General	Traditional indigenous healing - Part I	2004	R. Struthers, V.S. Eschiti, B. Patchell	Complementary Therapies in Nursing and Midwifery	10, 141-149	US
Traditional Medicine-General	TRADITIONAL MEDICINE AND restoration of wellness strategies-pg64	2011	D. M. Hill	Ending Violence Organization	1, 64	Canadian
Traditional Medicine-General	Traditional medicine for canada's first peoples	2007	R. Obomsawin	N/A	N/A	Canadian
Traditional Medicine-General	TRADITIONAL MEDICINE in contemporary contexts: protecting and respecting Indigenous knowledge and medicine	2003	D. M. Hill	National Aboriginal Health Organization	N/A	Canadian
Traditional Medicine-General	Traditional Native healing. Alternative or adjunct to modern medicine?	1994	E. M. Zubek	Canadian Family Physician Journal	40	Canadian
Traditional Medicine-General	Transformative and Restorative Processes Revisiting the Question of Efficacy of Indigenous Healing	2012	J. B. Waldram	Medical Anthropology	32, 191-207	US
Traditional Medicine-General	Two medicines in the Dehcho - a report on the second traditional healing forum	2009	J. Carriere, R. M. J. Lamothe	Decho Health and Social Services	N/A	Canadian
Traditional Medicine-General	Understanding Indigenous Canadian Traditional Health and Healing	2008	G. L. P. Hill	Wilfred Laurier University	N/A	Canadian
Traditional Medicine-General	Understanding Native American healing practices	2009	C. Rybak, A. Decker-Fitts	Counselling Psychology Quarterly	22, 3, 333-342	US
Traditional Medicine-General	Utilizing drumming for American Indians-Alaska Natives with substance use disorders: a focus group study	2012	D. Dickerson, F. Robichaud, C. Teruya, K. Nagaran, Y. Hser	The American Journal of Drug and Alcohol Abuse	38, 5, 505-510	US
Traditional Medicine-General	A school for Medicine Men	1973	Bergman R	Am J Psychiatry	5 days, 10:06:00	US
Traditional Medicine-General	The Traditional Navajo Medicine Man-Therapist, counselor, and community leader	1987	Topper MD	The jounral of psychoanalytic anthropology	10 (3)	US
Traditional Medicine-General	Accessing traditional healer travel funding-it's not the same for everybody	2012	Hankard M	Laurentian University	n/a	Canadian
Traditional Medicine-General	The medicine of coming to center: use of the native american cenering technique-Ayeli- to promote wellness and healing in group work	2008	Garrett MT, Brubaker M, Torres-Rivera E, West-Olatunji C, Conwill WL	The Journal for Specialists in group work	33(2), 179–198	US
Traditional Medicine-General	Clinical Paradigm Clashes: ethnocentric and political barriers to native american efforts at self-healing	2008	Calabrese JD	ETHOS	Vol. 36, Issue 3, pp. 334–353,	US
Traditional Medicine-General	Commonalities Between Ericksonian Psychotherapy and native american healing	2009	Thomason TC	Journal of Mental Heatth Counseling	31(4), 351-362	US
Traditional Medicine-General	The healing path-a culture and community derived Indigenous therapy model	2007	McCabe GH	Psychotherapy: Theory, Research, Practice, Training	Vol. 44, No. 2, 148–160	Canadian
Traditional Medicine-General	Indian Healing Power-indigenous therapeutic practices in the pacific northwest	1974	Jilek WG	Psychiatric Annals	4, 11: pg. 13	Canadian
Traditional Medicine-General	The psychological flexibility model from a cultural perspective-an interpretative analysis of two Native American healing rituals	2017	Sabucedo P	International Journal of Disability, Development and Education of Culture and Mental Health	10:4, 367-375, DOI: 10.1080/17542863.2017.1323935	Canadian
Traditional Medicine-General	Inner circle/outer circle: a group technique based on Native American healing circles	2001	Garrett MT, Garrett JT, Brotherton D	JOURNAL FOR SPECIALISTS IN GROUP WORK,	26(1): 17-30	US
Traditional Medicine-General	Trauma and Multigenerational Trauma Caused by Genocide and opression- a comparison of Western and Native American Healing methods	2000	Cashin J	Graduate School of the Union Institute	n/a	US
Traditional Medicine-General	Illness, Medicine, and Spirituality- Native American healing practices among Apache, Sioux, and Navajo	1998	Cox GR	Illness, Crisis & Loss	6(1): 67-82	US
Traditional Medicine-General	Old Medicine Women Anew: Reimaging and reimagining the blackfeet Matoki	2013	Taylor LM	Journal of Religion, Spirituality & Aging,	25:1, 36-51.	US
Traditional Medicine-General	BISKANEWIN ISHKODE (THE FIRE THAT IS BEGINNING TO STAND): EXPLORING INDIGENOUS MENTAL HEALTH AND HEALING CONCEPTS AND PRACTICES FOR ADDRESSING SEXUAL TRAUMAS	2013	Reeves AJ	University of Toronto	N/A	Canadian
Traditional Medicine-General	Bridging Jungian Psychology With Indigenous American Healing Traditions	2016	Bolding TD	Pacifica Graduate Institute	N/A	US
Traditional Medicine-General	Rethinking the Role of Diagnosis in Navajo Religious Healing	2000	Milne D, Howard W	Medical Anthropology Quarterly	14(4): 543-570	US
Traditional Medicine-General	Shamans to Healers: The Survival of an Inupiaq Eskimo Skill	1989	Turner E	Anthropologica	31(1): 3-24	US
Traditional Medicine-General	Depressive Illness and Navajo Healing	2000	Michael Storck, Thomas J. Csordas and Milton Strauss	Medical Anthropology Quarterly	14(1):pp. 571-597	US
Traditional Medicine-General	Traditional Healing & Suicide Prevention in Native American Communities: Research & Policy Considerations	2006	Gone JP	University of Michigan	N/A	US
Traditional Medicine-General	The Navajo Healing Project	2000	Csordas TJ	Medical Anthropology Quarterly,	14(4): 463-475	US
Traditional Medicine-General	Traditional and western health care among the Zuni Indians of New Mexico	1980	Camazine SM	Social Science and Medicine. Part B Medical Anthropology	Vol.14(1), pp.73-80	US
Traditional Medicine-General	The Prayer of a Navajo Shaman	1888	Washington M	American Anthropologist	Vol. 1, No. 2, pp. 148-171	US
Traditional Medicine-General	Notes on the Personality Structure of a North American Indian Shaman-Rorschach Interpretation	1961	KLOPFER B, BOYER LB	Journal of projective techniques	25(2):170-8	US
Traditional Medicine-General	Some points of comparison and contrast between the treatment of functional disorders by Apache shamans and modern psychiatric practice.	1936	Opler ME	The American journal of psychiatry	92:1371-1387	US
Traditional Medicine-General	LIFE NARRATIVE ETHNOGRAPHY OF WOLASTOQIYIK ELDER CHARLES SOLOMON, MEDICINE MAN: AN APPRENTICESHIP APPROACH	2017	deMarsh BL	THE UNIVERSITY OF NEW BRUNSWICK	N/A	Canadian
Traditional Medicine-General	Diagnosis and Distress in Navajo Healing	2008	Csordas TJ, Storck MJ, Strauss M	The Journal of Nervous and Mental Disease	196(8):585-96	US
Traditional Medicine-General	Identity and healing in three Navajo religious traditions: sa'ah naagháí bik'eh hózh	2000	Lewton EL, Bydone V	Med Anthropol Q.	14(4):476-97	US
Traditional Medicine-General	Spiritual Healing and Human Development in the Native American Church: Toward a Cultural Psychiatry of Peyote	1997	Calabrese JD	Psychoanalytic Review	84(2):237-255	US
Traditional Medicine-General	Ritual Healing and the Politics of Identity in Contemporary Navajo Society	1999	Csordas TJ	American Ethnologist	26(1):2-23	US
Traditional Medicine-General	The Shamanic Dimensions of Childbirth	1992	Baker JP	Pre- and Peri-natal Psychology Journal	7(1)	US
Traditional Medicine-General	Navajo Healing-Aesthetics as Healer	1988	Schenk R	Psychological Perspectives	19(2):223-240	US
Traditional Medicine-General	Living Harmony-The transforamtion of self in three Navajo religious healing traditions	1997	Lewton EL, Bydone V	Case Western Reserve University	N/A	US
Traditional Medicine-General	Medicine men, shamans and psychotherapists: an exploration into the origin of wisdom and healing in the west	1979	Kelly TM	East Texas State University	N/A	US
Traditional Medicine-General	Reflexivity and Transformation Symbolism in the Navajo Peyote Meeting	1994	Calabrese JD	Ethos	22(4):494-527	US
Traditional Medicine-General	The Advantages of Traditional Chumash Healing	2005	Adams JD, Garcia C	Evid Based Complement Alternat Med.	2(1):19-23	US
Traditional Medicine-General	Spirit, mind and body in Chumash healing	2005	Adams JD, Garcia C	Evid Based Complement Alternat Med.	2(4):459-63	US
Traditional Medicine-General	Yurok Shamanism	1965	POSINSKY SH	Psychiatr Q	39:227-43	US
Traditional Medicine-General	Liminality and Incorporation in the Art of the Tlingit Shaman	1983	Jonaitis A	American Indian Quarterly	7(3)	US
Traditional Medicine-General	Maintaining Balance in Times of Change: An Investigation into the Contemporary Self-Regulatory Dynamics which Operate in and around First Nations Traditional Healing Systems	2014	Robbins J	Trent University	N/A	Canadian
Traditional Medicine-General	The Value of Lakota Traditional Healing for Youth Resiliency and Family Functioning	2016	Brenda J. Freemana, Kenneth M. Colla, Rick Two Dogs, Ethleen Iron Cloud Two Dogs, Eileen Iron Cloud, and Paul Robertson	JOURNAL OF AGGRESSION, MALTREATMENT & TRAUMA	25(5):455-469	US
Traditional Medicine-General	Canadian Aboriginal healing lodges: A model for the United States?	2003	Nielsen, Marianne O	The prison journal	Vol.83(1), p.67	US
Traditional Medicine-General	Altered states of consciousness in North American Indian ceremonials.	1982	Jilek WG	Ethos	Vol.10(4), p.326	US
Traditional Medicine-General	The integration of scientific and traditional healing in the Indian Health Service	1982	Meketon M	American Psychologist	37(6):714-715	US
Traditional Medicine-General	Navaho Shamanistic Practice among the Jicarilla Apache	1943	Opler ME	New Mexico Anthropologist	6/7(1):13-18	US
Traditional Medicine-General	Religion and Magic among Cass Lake Ojibwa	1929	Bernard M	Primitive Man	2(3/4):52-55	US
Traditional Medicine-General	THE CEREMONY OF THE SACRED BOW OF THE OGLALA DAKOTA	1934	Bush HH	American Anthropologist	36:180	US
Traditional Medicine-General	The case of Daniel P- an example of Seneca healing	1949	SNYDERMAN GS	Journal of Washington Academy of Sciences	39(7):217-20	US
Traditional Medicine-General	Finding the healing path: The therapeutic conditions of aboriginal traditional healing.	2004	McCabe GH	University of Manitoba	N/A	Canadian
Traditional Medicine-General	Healing among native American Indians	1984	Gray L	Psi. Research	3(3-4):141-149	US
Traditional Medicine-General	An Apache woman's account of her recent acquisition of the shamanistic status	1982	Boyer LB, Boyer RM, De Vos GE	Journal of Psychoanalytic Anthropology	5(3):299	US
Traditional Medicine-General	COMPARISONS OF THE SHAMANS AND PSEUDOSHAMANS OF THE APACHES OF THE MESCALERO INDIAN RESERVATION: A RORSCHACH STUDY.	1964	Boyer LB, Klopfer B, Brawer FB, Kawai H	Journal of projective techniques & personality assessment	28(2):173-180	US
Traditional Medicine-General	Traditional healing, biomedicine and the treatment of HIV/AIDS: Contrasting south African and native American experiences	2015	Flint A	Int. J. Environ. Res. Public Health	12:4321-4339	US
Traditional Medicine-General	Elements of Psychotherapy in Navaho Religion	2011	Leighton AH, Leighton DC	Psychiatry	74(4)	US
Traditional Medicine-General	Clinical paradigm clashes: Ethnocentric and political barriers to native American efforts at self-healing	2008	Calabrese JD	Ethos	36(3):334-353	US
Traditional Medicine-General	The American Indian Church and its sacramental use of peyote: A review for professionals in the mental-health arena	2005	Jones PN	Mental Health, Religion & Culture	8(4):277-290	US
Traditional Medicine-General	Health and healing among American Indians	2005	Warne D	Explore: The Journal of Science and Healing	1(2):122-129	US
Traditional Medicine-General	Healing and the human condition: Scenes from the present moment in Navajoland	2004	Csordas TJ	Culture, Medicine and Psychiatry	28(1):1-14	US
Traditional Medicine-General	The whole universe is my cathedral: A contemporary Navajo spiritual synthesis	2000	Begay DH, Maryboy NC	Medical Anthropology Quarterly	14(4):498-520	US
Traditional Medicine-General	Comments on the Navajo Healing Project	2000	Lamphere L	Medical Anthropology Quarterly	14(4):598-602	US
Traditional Medicine-General	Native American medicine	1998	Cohen K	Alternative Therapies in Health and Medicine;	4(6):45	US
Traditional Medicine-General	The visions of Luciano Perez, contemporary native American Shaman	1993	Johnson W	Religion	23(4):343-354	US
Traditional Medicine-General	Native Renaissance: The Survival and Revival of Indigenous Therapeutic Ceremonials Among North American Indians	1978	Jilek W	Transcultural Psychiatry	15(2):117-147	US
Traditional Medicine-General	Altered States of Consciousness in North American Indian Ceremonials	1982	Jilek WG	Ethos	10:04:00	US
Traditional Medicine-General	Tradition of ‘Animal Magnetism’ vs. ‘hypnosis’ in relation to the Cedar Bath ceremony of the Anishinabe	2016	Smith DP	International Journal of Health Promotion and Education	54(3):145-152	Canadian
Traditional Medicine-General	Native American Healing- A Return to our past	2008	Schwing LJ	Journal of Consumer Health on the Internet	12(1):71-78	US
Traditional Medicine-General	Wo'Lakol Kiciyapi- Traditional Philosophies of helping and healing among the lakotas- towards a lakota-centris practice of social work	1999	Voss RW, Douville V, Little Soldier A, White Hat A	Journal of Multicultural Social Work	7(2):73-93	US
Traditional Medicine-General	Algonquian Shamans and Puritan Saints	1985	Porterfield A	Horizons	12(2):303-310	US
Traditional Medicine-General	NATIVE AMERICAN SHAMANISM AND THE AMERICAN MIND-CURE MOVEMENT: A COMPARATIVE STUDY OF RELIGIOUS HEALING	1984	Porterfield A	Horizons	11(2):276-89	US
Traditional Medicine-General	The Healing Arts and the Illinois Indian Tribe	1992	Hauser RE	Caduceus	8(3):25-44	US
Traditional Medicine-General	Disease and medicine among the pre-Seminole Indians of Florida	1984	Straight WM	The Journal of the Florida Medical Association	71(1):479-490	US
Traditional Medicine-General	An Indian Healer's Preventative Medicine Procedure	1974	Lewis TH	Hospital & community psychiatry	25(2):94-95	US
Traditional Medicine-General	Sharing Our Wisdom: A Holistic Aboriginal Health Initiative	2016	Howell T, Auger M, Gomes M, Brown FL, Leon AY	International Journal of Indigenous Health	11(1)	Canadian
Traditional Medicine-General	Traditional Medicine -Editorial	2010	Martin-Hill D	Journal of Aboriginal Health	6(1)	Canadian
Traditional Medicine-General	Traditional Medicine and Restoration of Wellness Strategies	2009	Martin-Hill D	Journal of Aboriginal Health	5(1)	Canadian
Traditional Medicine-General	Strengthening Animal-Human Relationships as a Doorway to Indigenous Holistic Wellness.	2019	McGinnis A, Tesarek Kincaid A, Barrett MJ, Ham C.	Ecopsychology	11(3):162-173.	Canadian
Traditional Medicine-General	My experience using traditional cherokee medicine in the treatment of substance use disorders.	2020	Egan S	Alcoholism Treatment Quarterly	online	US
Traditional Medicine-General	GITKSAN TRADITIONAL MEDICINE: HERBS AND HEALING	1988	Gottesfeld LMJ, Anderson B.	J· Ethnobiol.	8(1):13-33	Canadian
Integration of Traditional and Western Medicine	21st Century Rural Nursing- Navajo Traditional and Western Medicine	2002	B. L. O’Brien, R. M. Anslow, W. Begay, Sister Benvinda A. Pereira, M. P. Sullivan	The Journal of Nursing Administration	26, 5, 47–57	US
Integration of Traditional and Western Medicine	A partnership of a Catholic faith-based health system nursing and traditional American Indian medicine practitioners	2008	A. O. Hubert	Contemporary Nurse	28, 64-72	US
Integration of Traditional and Western Medicine	A traditional Navajo medicine woman ... a modern nurse-midwife ... healing in harmony	1987	D. Goldstein	Frontier Nursing Service quarterly bulletin	62, 3, 6-13	US
Integration of Traditional and Western Medicine	Traditional Anishinabe Healing in a clinical setting-The Development of an Aboriginal Interdisciplinary Approach to Community-based Aboriginal Mental Health Care	2013	M. A. Maar, M. Shawande	Journal of Aboriginal Health	6(1)	Canadian
Integration of Traditional and Western Medicine	Aboriginal healing- regaining balance and culture	2006	L. M. Hunter, J. Logan, J. G. Goulet, S. Barton	Journal of transcultural nursing	17, 1, 13-22	US
Integration of Traditional and Western Medicine	Alternative Knowledges and the Future of Community Psychology	2016	J. P. Gone	American Journal of Community Psychology	58(3-4):314-321. doi: 10.1002/ajcp.12046	US
Integration of Traditional and Western Medicine	At the beside: Traditional navajo practitioners in a patient-centred health care model	2016	J. R. Joe, R. S. Young, J. Moses, U. Knoki-Wilson, J. Dennison	American Indian and Alaska Native Mental Health Research	23, 2	US
Integration of Traditional and Western Medicine	Blending aboriginal and western methods to treat substance use	2015	T. N. Marsh, D. Caholic, S. Cote-Meek, M. L. Najavits	Harm Reduction Journal	12:14:00	Canadian
Integration of Traditional and Western Medicine	Cree Indian healing practices and western health care: A comparative analysis	1991	J. M. Morse, D. E. Young, L. Swartz	Social Science & Medicine	32, 12, 1361-1366	Canadian
Integration of Traditional and Western Medicine	Developing the Alliances to Expand Traditional Indigenous Healing Practices Within Alberta Health Services	2019	J.L Drost	The Journal of Alternative and Complementary Medicine	25(S1):S69-S77	Canadian
Integration of Traditional and Western Medicine	Doctors should collaborate with traditional healers	2015	L. Eggertson	Canadian Medical Association Journal	187, 5	Canadian
Integration of Traditional and Western Medicine	Healing history? Aboriginal healing, historical trauma, and personal responsibility	2014	J. B. Waldram	Transcultural psychiatry	51, 3, 370-86	US
Integration of Traditional and Western Medicine	Improving access to Indigenous medicine for patients in hospital-based settings: a challenge for health systems in northern Canada	2018	N. Redvers, J. Marianayagam J, B. Blondin	International Journal of Circumpolar Health	78(1)	Canadian
Integration of Traditional and Western Medicine	Incorporating traditional healing into an urban American Indian health organization- a case study of community member perspectives	2012	W. E. Hartmenn, J. P. Gone	Journal of Counseling Psychology	59, 4, 542-554	US
Integration of Traditional and Western Medicine	Indian Medicine Indian Health Study Between Red and White Medicine	1989	L. Malloch	Canadian Woman Studies, Les Cahiers de la femme	10, 2-3, 105-114	Canadian
Integration of Traditional and Western Medicine	Innovations on a shoestring- a study of a collaborative community-based Aboriginal mental health service model in rural Canada	2009	M. A. Maar, B. Erskine, L. McGregor, T. L. Larose, M. E. Sutherland, D. Graham, M. Shawande, T. Gordon	International Journal of Mental Health Systems	3, 27	Canadian
Integration of Traditional and Western Medicine	Integrating Professional and Indigenous Therapies: An Urban American Indian Narrative Clinical Case Study	2016	D. C. Wend, J. P. Gone	Journal of Counseling Psychology	44, 5, 695-729	US
Integration of Traditional and Western Medicine	Integrating spiritual and Western treatment modalities in a Native American substance user center- provider perspectives	2011	J. F. Moghaddam, S. L. Momper	Substance Use & Misuse	46, 11, 1431-1437	US
Integration of Traditional and Western Medicine	Integrating traditional medicines into western treatment	2012	N/A	National Aboriginal Health Organization	N/A	Canadian
Integration of Traditional and Western Medicine	Introducing healing circles and talking circles into primary care	2014	L. mehl-Madrona, B. Mainguy	The Permanente Journal	18, 2	US
Integration of Traditional and Western Medicine	Linking aboriginal healing traditions to holistic nursing practice	2004	L. Hunter, J. Logan, S. Barton, J. G. Goulet	Journal of Holistic Nursing	22, 3, 267-85	US
Integration of Traditional and Western Medicine	Making room for tradition: Tribal colleges blend the wisdom of traditional healers with the science of western medicine	1993	M. Ambler	Tribal College Journal	N/A	US
Integration of Traditional and Western Medicine	Medical students awareness of traditional Southwest Native American values during pregnancy- a randomized, controlled trial	2009	J. L. Valdez, L. Jim, A. M. Fullilove, R. M. Schrader, B. B. Albright, W. F. Rayburn,	The Journal of Reproductive Medicine	54(10):603-8	US
Integration of Traditional and Western Medicine	Native American medicine in the treatment of chronic illness: Developing an integrated program and evaluating effectiveness	1999	L. E. Mehl-Madrona	Alternative Therapies in Health in Medicine	5, 1, 36	US
Integration of Traditional and Western Medicine	Navigating Two Worlds- Experiences of Counsellors Who	2010	O. Oulanova, R. Moodley	Canadian Journal of Counselling and Psychotherapy	44, 4, 346-362	Canadian
Integration of Traditional and Western Medicine	Negotiating the clinical integration of traditional aboriginal medicine at noojmowin teg	2013	D. Manitowabi, M. Shawande	The Canadian Journal of Native Studies	33(1):97-124	Canadian
Integration of Traditional and Western Medicine	New native healing centre in Toronto opens eyes of non-native MDs who work there	1993	F. Lowry	Canadian Medical Association Journal	148(2):270-2.	Canadian
Integration of Traditional and Western Medicine	Nurses and traditional healers: now is the time to speak	1987	D. Gregory, P. Stewart	The Canadian Nurse	83, 8, 25-7	Canadian
Integration of Traditional and Western Medicine	Physicians' Attitudes Toward Collaboration with Traditional Healers	1989	Y. Gagnon	NATIVE STUDIES REVIEW	5, 1	Canadian
Integration of Traditional and Western Medicine	Psychotherapy and Traditional Healing for American Indians- Exploring the Prospects for Therapeutic Integration	2010	J. P. Gone	The Counseling Psychologist	32, 8, 166-235	US
Integration of Traditional and Western Medicine	Putting calls into action. Treating aboriginal patients in collaboration with indigenous healers and elders	2017	S. de Leeuw	Canadian Family Physician	63(1):56-59.	Canadian
Integration of Traditional and Western Medicine	Spirituality and Aboriginal Mental Health: An Examination of the Relationship Between Aboroginal Spirituality and Mental Health	2008	A. R. Hatala	Advances	23, 1	US
Integration of Traditional and Western Medicine	The Blackfeet Indian culture camp- Auditioning an alternative indigenous treatment for substance use disorders	2015	J. P. Gone, P. E. Calf-Looking	Psychological Services	12, 3, 83-91	US
Integration of Traditional and Western Medicine	Traditional and western healing practices for alcoholism in American Indians and Alaska Natives	1998	P. J. Abbott	Substance Use & Misuse	33, 13, 2605-2646	US
Integration of Traditional and Western Medicine	Traditional Crow Indian health beliefs and practices. Toward a grounded theory	1992	J. A. Buehler	Journal of Holistic Nursing	10, 1, 18-33	US
Integration of Traditional and Western Medicine	We have to go back to healing the traditional way, native speakers tell Manitoba MDs	1992	J. Stewart	Canadian Medical Association Journal	146, 10	Canadian
Integration of Traditional and Western Medicine	MEDICINE MEN AND PSYCHIATRISTS IN THE INDIAN HEALTH SERVICE	1974	Attneave, C. L	Psychiatric Annals	4(11), 49-55	US
Integration of Traditional and Western Medicine	Assimilating Traditional Healing Into Preventative Medicine Residency Curriculum	2015	Kesler DO, Hopkins LO, Torres E, Prasad A	Am J Prev Med	49(5S3):S263–S269	US
Integration of Traditional and Western Medicine	Working with Patients Who Are also Seeing a Traditional Healer	2010	David Baines	J Cancer Education	27 (Suppl 1):S9–S11	US
Integration of Traditional and Western Medicine	Exploring the integration of Indigenous healing and Western psychotherapy for sexual trauma survivors who use mental health servces at Anishnawbe Health Toronto	2014	Allison Reeves, Suzanne L K Stewart	Canadian Journal of Counselling and Psychotherapy	Vol. 48 No. 4, 57-78	Canadian
Integration of Traditional and Western Medicine	Looking for "a good doctor": A cultural formulation of the treatment of a first nations woman using western and first nations method	1998	Mohatt, Gerald V; Varvin, Sverre.	American Indian and Alaska Native Mental Health Research	Vol. 8, Iss. 2: 79.	Canadian
Integration of Traditional and Western Medicine	Indian Mental Health- An orientation	1983	Meketon MJ	American Journal of Orthopsychiatry	Vol.53(1), pp.110-115	US
Integration of Traditional and Western Medicine	Healing the warrior: admission of two American Indian war-veteran cohort groups to a specialized inpatient PTSD unit.	1995	Scurfield	Am Indian Alsk Native Ment Health Res	6(3):1-22	US
Integration of Traditional and Western Medicine	AN INTEGRATIVE DUAL DIAGNOSIS TREATMENT MODEL FOR FIRST NATION PEOPLE: WEAVING INDIGENOUS PSYCHOLOGY (BELIEFS, PRACTICES, & CEREMONIES) INTO WESTERN-BASED PRACTICES	2017	SHAWNA GALLAGHER	W right Institute Graduate School of Psychology	N/A	US
Integration of Traditional and Western Medicine	An Indigenous community mental health service on the tohono O'odham (Papago) Indian reservtation: sevetneen years later	1988	Kahn MW, Lejero L, Antone M, Franciso D, Manuel J	American Journal of Community Psychology	16(3)	US
Integration of Traditional and Western Medicine	Rural American Indian and Alaska Native Veterans’ Telemental Health: A Model of Culturally Centered Care	2017	Goss CW, Richardson WJ, Dailey N, Bair B, Nagamoto H, Manson SM, Shore JH	Psychological Services	14(3):270–278	US
Integration of Traditional and Western Medicine	The role of the Elder withint a mainstream addiction and mental health hospital-developing an integrated paradigm	2010	Menzies, Bodnar, Harper	Native Social Work Journal	7:87-107	US
Integration of Traditional and Western Medicine	Using Traditional Spirituality to Reduce Domestic Violence Within Aboriginal Communities	2010	Chassidy Puchala, Sarah Paul, Carla Kennedy, and Lewis Mehl-Madrona	THE JOURNAL OF ALTERNATIVE AND COMPLEMENTARY MEDICINE	16(1):89-96	US
Integration of Traditional and Western Medicine	The Red Road to Wellness: Cultural Reclamation in a Native First	2011	Gone JP	Am J Community Psychol	47:187-202	US
Integration of Traditional and Western Medicine	Incorporating Yup'ik and Cup'ik Eskimo traditions into behavioral health treatment	2003	Mills PA	Journal of Psychoactive Drugs	35(1):85-8	US
Integration of Traditional and Western Medicine	"All my relations": experiences and perceptions of Indigenous patients connecting with Indigenous Elders in an inner city primary care partnership for mental health and well-being.	2018	Hadjipavlou G, Varcoe C, Tu D, Dehoney J, Price R, Browne AJ.	CMAJ.	190(20):E608-E615	Canadian
Integration of Traditional and Western Medicine	Teaching Tradition: Diverse Perspectives on the Pilot Urban American Indian Traditional Spirituality Program	2017	Gone, Joseph P; Blumstein, Katherine P; Dominic, David; Fox, Nickole; Jacobs, Joan; et al.	American Journal of Community Psychology;	59(3/4):382-389	US
Integration of Traditional and Western Medicine	Traditional Native American Practices in Obstetrics	2001	Molina JW	Clinical Obstetrics and Gynecology,	44(4):661-670	US
Integration of Traditional and Western Medicine	Implementation of a Culture-Specific Intervention for a Native American Community	1998	Tolman A, Reedy R	Journal of Clinical Psychology in Medical Settings	5(3):381-392	US
Integration of Traditional and Western Medicine	The Peyote Way: Implications for Culture Care Theory	1994	Huttlinger KW, Tanner D	Journal of Transcultural Nursing	5(2):5-11	US
Integration of Traditional and Western Medicine	A Native Smudging Ceremony	2001	Mullin J, Lee L, Hertwig S, Silverthorn G	The Canadian Nurse	97(1):20-2	Canadian
Integration of Traditional and Western Medicine	Partnering with Indigenous Elders in primary care improves mental health outcomes of inner-city Indigenous patients	2019	Tu D, Hadjipavlou G, Dehoney J, Price ER, Dusdal C, Browne AJ, Varcoe C.	Canadian family physician	65(4), 274–281.	Canadian
Integration of Traditional and Western Medicine	Indigenous Perspectives on Health: Integration With a Canadian Model of Practice	2019	Fijal D, Beagan BL	Can J Occup Ther	86(3):220-231.	Canadian
Integration of Traditional and Western Medicine	And [They] Even Followed Her Into the Hospital: Primary Care Providers' Attitudes Toward Referral for Traditional Healing Practices and Integrating Care for Indigenous Patients	2018	Johnson-Jennings M, Walters K, Little M.	J Transcult Nurs	29(4):354-362	US
Integration of Traditional and Western Medicine	Clearing the Path for Community Health Empowerment: Integrating Health Care Services at an Aboriginal Health Access Centre in Rural North Central Ontario	2004	Maar M	Journal of Aboriginal Health	1(1)	Canadian
Integration of Traditional and Western Medicine	Achieving Cultural Integration in Health Services: Design of Comprehensive Hospital Model for Traditional Healing, Medicines, Foods and Supports	2010	Walker R, Cromarty H, Linkewich B, Semple D, St. Pierre-Hansen N, Kelly L.	Journal of Aboriginal Health	6(1)	Canadian
Ceremonies & Tobacco	Chemotherapy and sweat lodge	2011	W. S. Shimp	Journal of Clinical Oncology	29, 13	US
Ceremonies & Tobacco	Crying for a Vision: The Native American Sweat Lodge Ceremony as Therapeutic Intervention	2011	G. M. Tlanusta, T-R. Edil, M. Bribaker, T. A. A. Portman	Journal of Counseling and Development	89(3):318-325	US
Ceremonies & Tobacco	Experiential and Symbolic Aspects of the Native American Sweat Lodge Ceremony	2010	J. L. Mackey	Jung Journal: Culture & Psyche	4, 1, 99-108	US
Ceremonies & Tobacco	Medical risks and benefits of the sweat lodge	2010	R. Livingstone	The Journal of Alternative and Complementary Medicine	16, 6, 617-619	US
Ceremonies & Tobacco	Sweat Lodge Ceremonies for Jail-Based Treatment	2003	J.P. Gossage, L. Barton, L. Foster, L. Esitty, C. Lone Tree, C. Leonard, P. A. May	Journal of Psychoactive Drugs	35(1):33-42	US
Ceremonies & Tobacco	Sweat Lodge	2010	L. Mehl-Madrona	The Journal of Alternative and Complementary Medicine	16, 6, 609-610	US
Ceremonies & Tobacco	Ceremonial Sweat Lodges of the Gros Ventre Indians	1963	Dusenberry V	Ethnos	28(1):46-62	US
Ceremonies & Tobacco	The Healing Sweat Lodge in American Indian Communities	2018	R. Livingstone	Journal of the American Academy of Child & Adolescent Psychiatry	57, 10S	US
Ceremonies & Tobacco	The Sweat Lodge Ceremony: A Healing Intervention for Intergenerational Trauma and Substance Use	2018	T. N. Marsh, D. C. Marsh, J. Ozawagosh, F. Ozawagosh	The International Indigenous Policy Journal	9, 2, 2	Canadian
Ceremonies & Tobacco	“I've never been so free in all my life”: healing through Aboriginal ceremonies in prison	2011	Yuen F	Leisure	35(2):97-113	Canadian
Ceremonies & Tobacco	The Sweat Lodge Ceremony for Spiritual Healing	2007	J. Waegemakers Schiff, W. Pelech	Journal of religion & spirituality in social work	26, 4, 71-93	Canadian
Ceremonies & Tobacco	The Impact of the Sweat Lodge Ceremony on Dimensions of Well-Being	2006	J. Waegemakers Schiff, K. Moore	The Journal of the National Center American Indians and Alaska Native Programs	13, 3, 48	US
Ceremonies & Tobacco	Using the sweat lodge ceremony as group therapy for navajo youth	1999	S. A. Colmant, R. J. Merta	The Journal for Specialists in Group Work	24, 1, 55-73	US
Ceremonies & Tobacco	Sweating in the Joint-Personal and cultural renewal and healing through sweat lodge pratice by Native Americans in prisons	2005	Brault ER	Graduate School of Vanderbilt University	n/a	US
Ceremonies & Tobacco	The Native American sweat lodge as metaphor for group work	1995	Garrett MW, Osborne WL	The Journal for Specialists in Group Work	20(1):33-39	US
Ceremonies & Tobacco	Aboriginal youth’s perceptions of traditional and commerical tobacco in Canada	2018	F. Gendron	Health Promotion International	33, 1033-1041	Canadian
Ceremonies & Tobacco	Circles of Tobacco Wisdom	2012	M. Nadeau, N. Blake, J. Poupart, K. Rhodes, J. L. Forster	American Journal of Preventive Medicine	43, 5S3, S222-S228	US
Ceremonies & Tobacco	Perceptions of ceremonial and nonceremonial uses of tobacco by American-Indian adolescents in California	2006	Unger JB, Soto C, Baezconde-Garbanati L	Journal of Adolescent Health	38, 443.e9 – 443.e16	US
Ceremonies & Tobacco	Historic ceremonial and medicinal use of tobacco among American Indians	1996	D. H. Reece	Alaska Medicine	38, 1, 8	US
Ceremonies & Tobacco	Holy smoke: tobacco use among native american tribes in North America	2013	T. M. Godlaski	Substance Use & Misuse	48, 1, 8	US
Ceremonies & Tobacco	Sacred tobacco use in Ojibwe communities	2004	R. Struthers, F. S. Hodge	Journal of Holistic Nursing	22, 3, 209-225	US
Ceremonies & Tobacco	BIRTH IS A CEREMONY: STORY AND FORMULAS OF THOUGHT IN INDIGENOUS MEDICINE AND INDIGENOUS COMMUNICATIONS	2007	Patrisia C. Gonzales	UNIVERSITY OF WISCONSIN-MADISON	N/A	US
Ceremonies & Tobacco	Bodies of Water: Exploring birth place and ceremony in Manitoba, Canada	2013	Olson R	Pimatisiwin: A Journal of Aboriginal and Indigenous Community Health	10(2)	Canadian
Ceremonies & Tobacco	Kijiikwewin aji: sweetgrass stories with traditional Indigenous women in Northern Ontario	2019	Wabie JL	International Journal of Indigenous Health	14(2)	Canadian
Ceremonies & Tobacco	Adolescent Identity Formation and Rites of Passage: The Navajo Kinaalda Ceremony for Girl	2003	Markstrom	JOURNAL OF RESEARCH ON ADOLESCENCE	13(4), 399–425	US
Ceremonies & Tobacco	A Puberty Ceremony of the Mission Indians	1906	Rust HN	American Anthropologist	8(28)	US
Ceremonies & Tobacco	“I Saw All That”: A Lakota Girl’s Puberty Ceremony]	2000	Bol, M C ; Menard, N Z	American Indian culture and research journal	24(1):25-42	US
Ceremonies & Tobacco	Coping with death: Dakota and Ojibwe mourning ceremonies and the healing process	2016	Ruml MF	Studies in Religion-Sciences Religieuses	45(3):292-308	Canadian
Ceremonies & Tobacco	Indigenous Ceremony and Traditional Knowledge: Exploring their use as models for healing the impacts of traumatic experiences	2014	Nyman SA	University of Victoria	N/A	Canadian
Ceremonies & Tobacco	Effects of a Rite of Passage Ceremony on Veterans’ Well-Being	2019	Greenleaf, Arie T; Roessger, Kevin M; Williams, Joseph M; Motsenbocker, Jaimie	Journal of counseling and development.	97(2), p.171-182	US
Usage of Traditional Medicine	A qualitative study of traditional healing practices among American Indians with chronic pain	2014	C. Greensky, M. A. Stapleton, K. Walsh, L. Gibbs, J. Abrahamson, D. M. Finnie, J. C. Hathaway, K. S. Vickers-Douglas, J. B Cronin, S. O. Townsend, W. M. Hooten	Pain Medecine	15(10):1795-802. doi: 10.1111/pme.12488.	US
Usage of Traditional Medicine	Comparative Use of Biomedical Services and Traditional Healing Options by American Indian Veterans	2001	D. Gurley, D. K. Novins, M. C. Jones, J. Beals, J. H. Shore, S. M. Manson	PSYCHIATRIC SERVICES	52(1):68-74	US
Usage of Traditional Medicine	Qualitative Study of the use of traditional healing by, asthmatic navajo families	2003	D. Van Sickle, M. A. Frank Morgan, A. L. Wright	Am Indian Alsk Native Ment Health Res.	11(1):1-18	US
Usage of Traditional Medicine	Resort to folk healers in a Manitoba Ojibwa community	1988	L. C. Garro	Arctic Medical Research	47, 1, 317-320	US
Usage of Traditional Medicine	THE PERSISTENCE OF TRADITIONAL MEDICINE IN URBAN AREAS: The Case of Canada's Indians	1990	J. B. Waldram	American Indian and Alaska Native Mental Health Research,	4, 1, 9, 29	US
Usage of Traditional Medicine	Use of Biomedical Services and Traditional Healing Options among American Indians	2004	D. K. Novins, J. Beals, L. A. Moore, P. Spicer, S. M. Manson, AI-SUPERPER Team	Medical Care	42, 7, 670-679	US
Usage of Traditional Medicine	Use of Native American Healers among native patients in an urban native	1998	A. M. Marbella, M. C. Harris, S. Diehr, Gerald Ignace, Georginna Ignace	The Archives of Family Medicine Journal	7, 182-185	US
Usage of Traditional Medicine	Navajo Use of Native Healers	1998	Catherine Kim, MD, MPH; Yeong S. Kwok, MD	Arch Intern Med.	158(20):2245-2249.	US
Usage of Traditional Medicine	Use of traditional Mi'kmaq medicine among patients at a First Nations community health centre	2005	S. J. Cook	Canadian journal of rural medicine	10, 2	Canadian
Usage of Traditional Medicine	Use of Traditional Healing Practices in Two Ontario First Nations	2017	J. George, M. MacLeod, K. Graham, S. Plain, S. Bernards, S. Wells	Journal Community Health	43, 227-237	Canadian
Usage of Traditional Medicine	Discrimination and Participation in Traditional Healing for American Indians and Alaska Natives	2013	J. F. Moghaddam, S. L. Momper, T. W. Fong	Community Mental Health Journal	38:1115-1123	Canadian
Usage of Traditional Medicine	Consultations with Anishinaabe (Ojibway) healers in a Manitoba community	1991	L. C. Garro	Arctic Medical Research	213-6	Canadian
Usage of Traditional Medicine	Traditional healing practices among First Nations students	2000	Wyrostok NC, Paulson BL	Canadian journal of counsellin	34(1):14	Canadian
Usage of Traditional Medicine	Use of Traditional Health Practices Among Native Americans in a Primary Care Setting	2000	Buchwald B, Beals J, Manson SM	Medical Care	38(12):1191-1199	US
Traditional Healer Perspectives	A Gathering of Native American Healers: Exploring the Interface of Indigenous Tradition and Professional Practice	2015	V. D. Moorehead Jr., J. P. Gone, D. December	The American Journal of Community Psychology	56, 383-394	US
Traditional Healer Perspectives	American Indian historical trauma: community perspectives from two great plains medicine men	2014	W. E. Hartmann, J. P. Gone	The American Journal of Community Psychology	54, 274-288	US
Traditional Healer Perspectives	Brain injury from a First Nations perspective: teachings from elders and traditional healers	2011	M. L. Keightley, G. E. King, S-H. Jang, R. J. White, A. Colantonio, J. B. Minore, M. V. Katt, D. A. Cameron, A.M. Bellavance, C, H. Longboat-White	Canadian Journal of Occupational Therapy	78, 4	Canadian
Traditional Healer Perspectives	"Our culture is medicine"- Perspectives of Native healers on posttrauma recovery among American Indian and Alaska Native patients	2012	D. Bassett, U. Tsosie, S. Nannauck	The Permanente Journal	16, 1	US
Traditional Healer Perspectives	The experience of being an Anishinabe man healer: ancient healing in a modern world	2008	R. Struthers, V. S. Eschiti, B. Patchell	Journal of Cultural Diversity	15, 2	US
Traditional Healer Perspectives	The lived experience of Ojibwa and Cree women healers	2000	R. Struthers	Journal of Holistic Nursing	18, 3, 261-79	US
Traditional Healer Perspectives	The Wisdom of Indigenous Healers	2014	D. Day (Waubanewquay), D. Kaohelani Silva, A. Ololodi Monroe	Creative Nursing	20, 1	US
Traditional Healer Perspectives	Traditional Healers Gathering Report 2012	2012	N/A	N/A	N/A	Canadian
Traditional Healer Perspectives	Voices from the Land- Reflections on Teenaged Pregnancy in Aboriginal Communities Today - TheVoices of Traditional Healers	2013	D. Cardinal, C. Cardinal, E. Waugh	The International Indigenous Policy Journal	4, 7	Canadian
Traditional Healer Perspectives	What Traditional Indigenous Elders Say About Cross-cultural Mental Health Training	2009	L. Mehl-Madrona	Explorte	5, 1	US
Traditional Healer Perspectives	The Lived Experience of Ojibwa and Cree Women Healers	2000	Roxanne Struthers	JOURNAL OF HOLISTIC NURSING	Vol. 18 No. 3,	Canadian/US
Traditional Healer Perspectives	Mental Health and Healing with the Carrier First Nation: Views of Seven Traditional Healers and	2013	Christina Dobson Brazzoni	SIMON FRASER UNIVERSITY	N/A	Canadian
Traditional Healer Perspectives	Understanding and Healing Historical Trauma-the perspectives of native american elders	2015	Grayshield L, Rutherford JJ, Salazar SB, Mihecoby AL, Luna LL	Journal o f Mental Health Counseling	37(4), 295-307. dol: 10.17744/mehc.37.4.02	US
Traditional Healer Perspectives	ELDERS AND INDIGENOUS HEALING IN THE CORRECTIONAL SERVICE OF CANADA-A STORY OF RELATIONAL DISSONANCE, SACRED DOUGHNUTS, AND DRIVE-THRU EXPECTATIONS	2017	Quantick R	Trent University	N/A	Canadian
Traditional Healer Perspectives	DINÉ (NAVAJO) HEALER PERSPECTIVES ON COMMERCIAL TOBACCO USE IN CEREMONIAL SETTINGS: AN ORAL STORY PROJECT TO PROMOTE SMOKE-FREE LIFE	2019	Wilson J, Sabo S, Chief C, Clark H, Yazzie A, Nahee J, Leischow S, Henderson PN.	American Indian and Alaska Native Mental Health Research	26(1)	US
Traditional Healer Perspectives	Traditional Carrier Approaches to Mental Health	2015	Dobson C, Schmidt G	Canadian Journal of Community Mental Health	34(2):23-35	Canadian
Traditional Healer Perspectives	Three Native American Women Speak About the Significance of Ceremony	1993	Tijerina-Jim A	Women & Therapy	14(1-2):33-39	US
Traditional Healer Perspectives	Diné (Navajo) Healer Perspectives on Commercial Tobacco Use in Ceremonial Settings: An Oral Story Project to Promote Smoke-Free Life	2019	Wilson J, Sabo S, Chief C, Clark H, Yazzie A, Nahee J, Leischow S, Henderson PN.	Am Indian Alsk Native Ment Health Res	26(1):63-78	US
